# Supplementary material for: Identification of Putative SNP Markers Associated with Resistance to Egyptian Loose Smut Race(s) in Spring Barley
Source: Genes (Basel). 2022 Jun 16;13(6):1075. doi: 10.3390/genes13061075 (PMC9223236; doi:10.3390/genes13061075)
Supplement: Supplementary file 1 [file genes-13-01075-s001.zip]

Archive with 2 entries (2 files):
- Supplementary figures_ab.pptx
- Supplementary tables_ab.xlsx
