# Supplementary material for: Identification of Putative SNP Markers Associated with Resistance to Egyptian Loose Smut Race(s) in Spring Barley
Source: Genes (Basel). 2022 Jun 16;13(6):1075. doi: 10.3390/genes13061075 (PMC9223236; doi:10.3390/genes13061075)
Supplement: Supplementary file 1 [file genes-13-01075-s001.zip › Supplementary tables_ab.xlsx]

## Sheet: S Table S1
No	Genotype	Pedigree	Source	Type	Un8 (G/A)	LS score
1	SCSAL-21	Giza 123 /4/ LBIRAN / UNAB 271 // GLORIA - BAR / COME - B /3/..…	ARC	Hulls	G:G (non-Un8)	0
2	SCSAL-36	Giza2000/4/LBIRAN / UNAB 271 // GLORIA - BAR / COME - B /3/..	ARC	Hulls	G:G (non-Un8)	0
3	SC6-44	AwBlack/Aths//Arar/3/9Cr279-07/Roho/4/CompCr229//As46/ Pro/3/ DeirAlla106//DL71/Strain205/8/Alanda-01/5/CI01021/4/ CM67/U.Sask. 1800//Pro/CM67/3/DL70/6/Nainaa/7/QB813-2//Lignee527/NK1272	ARC	Hulls	G:G (non-Un8)	0
4	SCYT-33	SUMBARD400/BERMEJO//SEN/3/TOCTE/4/SUMBARD400/BERMEJO//SEN/3/SUMBARD400/5/Saida	ARC	Hulls	G:G (non-Un8)	0
5	SC2-19	Giza 121/4/Arar//Hr/Nopal/3//Alanda-01	ARC	Hulls	G:G (non-Un8)	0
6	SC2-39	Giza 123/6/Alanda-01/5/CI01021/4/CM67/U.Sask. 1800 //Pro/ CM67/3/DL70	ARC	Hulls	G:G (non-Un8)	0
7	PNBYT8	PETUNIA 2//GIZA 131 CMB93. 747-B2Y - 10M-0Y	ARC	Naked	G:G (non-Un8)	0
8	PNBYT10	PETUNIA 2//GIZA 131 CMB93. 747-B2Y - 10M-0Y	ARC	Naked	G:G (non-Un8)	0
9	PNBYT11	GIZA 129/1/ HIPROLY ORIGINE ETHIOPIA	ARC	Naked	G:G (non-Un8)	0
10	PNBYT15	GIZA131/5/ICNBF8-596/4/MariCoho//Row134-73/3/M69-69/HjaC4715//Cadillo ICB94-0885-0AP-16AP-0AP	ARC	Naked	G:G (non-Un8)	0
11	PNBYT18	GIZA131/5/ICNBF8-596/4/MariCoho//Row134-73/3/M69-69/HjaC4715//Cadillo ICB94-0885-0AP-16AP-0AP	ARC	Naked	G:G (non-Un8)	0
12	PNBYT22	GIZA131/5/ICNBF8-596/4/MariCoho//Row134-73/3/M69-69/HjaC4715//Cadillo ICB94-0885-0AP-16AP-0AP	ARC	Naked	G:G (non-Un8)	0
13	PNBYT7	WI3 167/6/ANCA/2469//TOJI/3/SHYRI/4/ATAOO/5/ALELI	ARC	Naked	G:G (non-Un8)	0
14	PNBYT27	GIZA 119 // GIZA 130	ARC	Naked	G:G (non-Un8)	0
15	Giza 130	Local variety	ARC	Naked	G:G (non-Un8)	0
16	PNBYT1	Lignee527/Chn-//Alanda/3/Atahualpa/4/Alanda-01/ICB03-0420-3AP-0AP	ARC	Naked	G:G (non-Un8)	0
17	SCBNB13	CONGONA/3/ATACO/BERMEJO//HIGO/4/PETUNIA 1	ARC	Naked	G:G (non-Un8)	0
18	PNBYT35	PNBYT 2011/2012	ARC	Naked	G:G (non-Un8)	0
19	Giza 131	Local variety	ARC	Naked	G:G (non-Un8)	0
20	Giza 136	PLAISANT/7/CLN-B/4/S.P-B/LIGNEE640/3/S.P-B//GLORIABAR/BAR z/COME-B/5/FALCON-BAR/6/LINO	ARC	Naked	G:G (non-Un8)	0
21	Giza 129	Local variety	ARC	Naked	G:G (non-Un8)	0.725
22	PNBYT32	PNBYT 2011/2012	ARC	Naked	G:G (non-Un8)	1.075
23	SCBNB69	BF891M-597	ARC	Naked	G:G (non-Un8)	1.74
24	PNBYT16	GIZA131/5/ICNBF8-596/4/MariCoho//Row134-73/3/M69-69/HjaC4715//Cadillo ICB94-0885-0AP-16AP-0AP	ARC	Naked	G:G (non-Un8)	2.06667
25	SCSAL-44	Alanda // Lignee 527 /Arar /5/Ager // Api / CM67 /3/ Cel / WI2269 // Ore /4/ Hamra -01 /6/ Mr 25 - 84 / Att /3/ Mari / Aths // Bc	ARC	Hulls	G:G (non-Un8)	2.29333
26	INTROD-45	Alanda/Hamra//Alanda-01	ARC	Hulls	G:G (non-Un8)	2.29833
27	SCYT-39	IPA7/4/AwBlack/Aths//Arar/3/9Cr279-07/Roho/5/Arar/Rhn-03	ARC	Hulls	G:G (non-Un8)	2.34667
28	PNBYT5	BF891M-597/5/AWBlack/Aths//Arar/3/9Cr279-07/Roho/4/Aths ICB02-0421-5AP-0AP	ARC	Naked	G:G (non-Un8)	2.45167
29	SCSAL-47	QUINN // ARUPO *2 / JET /5/ 2505 / CI 5831 // SMA1 / … /6/ M64 - 76 / Bon // Jo / York /3/ M5/Galt // As 46 /4/Hj 34 - 80 / Astrix /5/ NK 1272	ARC	Hulls	G:G (non-Un8)	2.87333
30	PNBYT13	GIZA131/5/ICNBF8-596/4/MariCoho//Row134-73/3/M69-69/HjaC4715//Cadillo ICB94-0885-0AP-16AP-0AP	ARC	Naked	G:G (non-Un8)	3.33667
31	California Mariout	California Mariout	ARC	Hulls	G:G (non-Un8)	3.42167
32	SCYT-29	Rhn-03/Saida	ARC	Hulls	G:G (non-Un8)	4.16667
33	SC2-3	Giza 117/4/Arar//Hr/Nopal/3/Alanda -01/Alanda-01	ARC	Hulls	G:G (non-Un8)	5.21167
34	SCSAL-30	Giza 125 /5/ Apm/HC1905// Robur/3/ Arar/4/ Baca'S'/3/AC253//CI 08887 / CI 05761	ARC	Hulls	G:G (non-Un8)	5.65667
35	SCSAL-34	Giza 126 /4/ Acsad 1180 /3/ Mari / Aths *2 // M-Att-73-337-1	ARC	Hulls	G:G (non-Un8)	6.195
36	SCBNB57	Alanda//Lignee527/Arar/3/BF891M-653	ARC	Naked	G:G (non-Un8)	6.80167
37	SCSAL-50	ACSAD 1182 /4/ Arr/ ESP//Alger/Ceres362-1-1/3/WI /5/ API / CM 67- B //ORE/3/ LBIRAN/UNA 80 // ….	ARC	Hulls	G:G (non-Un8)	8.84
38	PNBYT9	PETUNIA 2//GIZA 131 CMB93. 747-B2Y - 10M-0Y	ARC	Naked	G:G (non-Un8)	9.01333
39	INTROD-44	Avt/Attiki//M-Att-73-337-1/3/Aths/Lignee686/5/AwBlack/Aths//Arar/3/9Cr279-07/Roho/4/DD-14/Rhn-03	ARC	Hulls	G:G (non-Un8)	9.43167
40	Giza 123	Giza 123(Giza 117/ FAO86 )	ARC	Hulls	G:G (non-Un8)	10.2683
41	SC7-49	IPA7/4/AwBlack/Aths//Arar/3/9Cr279-07/Roho/5/CompCr229//As46/Pro/3/Srs/4/RWA-M47	ARC	Hulls	G:G (non-Un8)	11.1033
42	SCSAL-10	Giza118 /3/ Aths/Lignee 686//ACSAD 618	ARC	Hulls	G:G (non-Un8)	11.38
43	INTROD-47	Badia	ARC	Hulls	G:G (non-Un8)	12.8183
44	SC4-41	Beecher/5/Baca'S'/3/AC253//CI08887/CI05761/4/Cen/Bglo'S'	ARC	Hulls	G:G (non-Un8)	12.9883
45	SCSAL-39	C.C 89 /5/ ACSAD 1182/4/ Arr/ ESP // Alger/ Ceres 362-1-1/3/ WI	ARC	Hulls	G:G (non-Un8)	14.525
46	SCYT-40	Giza126/3/Lignee527/NK1272//Alanda/6/Lignee527//Bahtim/DL71/3/Api/CM67//Mzq/5/Alanda-01/4/WI2291/3/Api/CM67// L2966-69	ARC	Hulls	G:G (non-Un8)	17.05
47	PNBYT2	Giza 130/Alanda -01ICB03-0451-16AP-0AP	ARC	Naked	G:G (non-Un8)	18.12
48	SC4-43	Lignee527/Aths//Lignee527/NK1272/5/Baca'S'/3/AC253//CI08887/CI05761/4/Cen/Bglo'S'	ARC	Hulls	G:G (non-Un8)	19.4683
49	PNBYT12	GIZA131/5/ICNBF8-596/4/MariCoho//Row134-73/3/M69-69/HjaC4715//Cadillo ICB94-0885-0AP-16AP-0AP	ARC	Naked	G:G (non-Un8)	20.3342
50	PNBYT17	GIZA131/5/ICNBF8-596/4/MariCoho//Row134-73/3/M69-69/HjaC4715//Cadillo ICB94-0885-0AP-16AP-0AP	ARC	Naked	G:G (non-Un8)	23.26
51	PNBYT14	GIZA131/5/ICNBF8-596/4/MariCoho//Row134-73/3/M69-69/HjaC4715//Cadillo ICB94-0885-0AP-16AP-0AP	ARC	Naked	G:G (non-Un8)	23.4833
52	INTROD-46	Eldorado//Alanda/Hamra-01	ARC	Hulls	G:G (non-Un8)	27.5483
53	SCYT-5	Acsad 1180 /3/ Mari / Aths *2 // M-Att-73-337-1/4/AwBlack/Aths//Rhn-08/3/Malouh	ARC	Hulls	G:G (non-Un8)	30.27
54	Giza 135	ZARA/BERMEJO/4/DS4931//GLORIA-BAR/COPAL/ COPAL30SEN /5/AY AROSA	ARC	Naked	G:G (non-Un8)	33.2067
55	SCSAL-52	BLLU/PETUNIA1//CABUYA /3/ Alanda / Hamra -01 // Gloria 'S' / Copal 'S'	ARC	Hulls	G:G (non-Un8)	35.6333
56	Wocus 71	CIho 15554			G:G (non-Un8)	57.5
57	Diamond	PI 491573			G:G (non-Un8)	63.64
58	TR12135	positive check for the Un8 gene	Canada		A:A (Un8)
59	AC Metcalfe	positive check for the Un8 gene	Canada		A: A (Un8)
60	TR14150	negative check for the Un8 gene	Canada		G:G (non-Un8)
61	Xena	negative check for the Un8 gene	Canada		G: G (non-Un8)
62	Harrington	negative check for the Un8 gene	Canada		G: G (non-Un8)
ARC : Agriculture Research Center, Egypt

## Sheet: S Table S2
Table S2: Presence of resistant alleles in the 16 immune genotypes.
Resistant Marker	Resistant Allele	SCSAL-21	SCSAL-36	SC6-44	SCYT-33	SC2-19	SC2-39	PNBYT8	PNBYT10	PNBYT11	PNBYT15	PNBYT18	PNBYT22	PNBYT7	PNBYT27	Giza 130	PNBYT1
S1_523594	G	0	1	1	1	1	0	1	1	0	0	1	1	1	1	0	1		1
S2_6903688	C	1	0	1	1	1	1	0	0	0	0	0	0	0	0	1	0		1
S2_6903698	G	1	0	1	1	1	1	0	0	0	0	0	0	0	1	1	0		1
S2_71163470	C	1	0	1	1	1	1	1	1	1	0	1	0	1	1	1	0		1
S2_481116363	A	0	0	0	1	1	0	1	1	0	0	0	0	1	0	1	0		1
S3_4158424	C	0	1	0	0	1	0	0	0	0	1	0	0	0	1	0	0		1
S3_4158440	C	0	0	0	0	1	0	0	0	0	1	0	1	0	1	0	0		1
S3_51209627	T	0	0	1	0	0	1	1	1	0	0	0	0	0	1	0	0		0
S3_346828235	C	1	1	1	1	1	0	1	1	1	0	0	1	0	1	0	1		1
S3_425653844	T	1	0	0	1	1	1	1	1	0	0	1	1	0	1	1	1		1
S3_543138543	G	1	1	0	1	0	0	0	0	0	0	0	0	0	0	0	1		1
S3_546418133	T	1	1	1	0	0	1	1	1	1	1	1	0	0	1	0	0		1
S3_546728405	G	1	1	0	1	1	0	1	1	1	0	1	0	0	1	0	0		1
S3_546728420	A	1	0	0	0	1	0	1	1	1	0	1	0	0	0	0	0		0
S3_546788379	T	1	1	1	1	1	1	1	1	1	1	1	1	0	1	1	1		2
S3_546788391	A	1	1	1	1	1	1	1	1	1	1	1	1	0	1	1	1		2
S3_546788395	C	1	1	1	1	1	1	1	1	1	1	1	1	0	1	1	1		2
S3_557269134	T	1	1	0	1	0	0	1	1	0	0	1	0	1	1	0	0		1
S4_510236504	A	1	0	0	1	1	0	0	0	1	0	0	0	0	0	0	0		1
S4_510236509	A	1	0	0	1	1	0	0	0	1	0	0	0	0	0	0	0		1
S5_8264909	A	1	0	1	1	1	1	0	0	0	0	0	0	0	0	0	0		1
S6_17854595	A	0	1	1	1	1	0	0	1	0	0	1	0	0	1	1	0		1
S7_10286228	G	0	0	1	1	0	0	0	0	0	0	1	0	0	0	0	0		1
S7_27627925	T	0	1	1	1	1	0	0	0	0	0	0	0	0	1	0	0		1
S7_50465300	A	0	0	0	0	0	0	1	0	0	0	0	1	0	0	1	0		0
S7_50465325	A	0	0	0	0	0	0	1	0	0	0	0	1	0	0	1	0		0
S7_54495415	C	1	0	0	0	0	0	0	0	0	0	0	0	0	1	0	0		0
	No target allele	17	12	14	19	19	10	15	14	10	6	12	9	4	17	11	7

## Sheet: S Table S3
Table S3. Genetic distance calculated among the 16 immune genotypes with available sequence data.
	SCSAL-21	SCSAL-36	SC6-44	SCYT-33	SC2-19	SC2-39	PNBYT8	PNBYT10	PNBYT11	PNBYT15	PNBYT18	PNBYT22	PNBYT7	PNBYT27	Giza130	PNBYT1
SCSAL-21	0	0.693889	0.638285	0.544331	0.638285	0.57735	0.638285	0.57735	0.544331	0.745356	0.638285	0.816497	0.816497	0.666667	0.666667	0.693889
SCSAL-36	0.693889	0	0.720082	0.745356	0.720082	0.7698	0.720082	0.608581	0.638285	0.608581	0.608581	0.638285	0.793492	0.509175	0.793492	0.608581
SC6-44	0.638285	0.720082	0	0.57735	0.608581	0.544331	0.666667	0.666667	0.638285	0.720082	0.666667	0.745356	0.793492	0.693889	0.693889	0.720082
SCYT-33	0.544331	0.745356	0.57735	0	0.430331	0.745356	0.57735	0.638285	0.7698	0.881917	0.693889	0.720082	0.7698	0.666667	0.608581	0.793492
SC2-19	0.638285	0.720082	0.608581	0.430331	0	0.7698	0.666667	0.720082	0.745356	0.860663	0.720082	0.638285	0.83887	0.638285	0.638285	0.816497
SC2-39	0.57735	0.7698	0.544331	0.745356	0.7698	0	0.608581	0.608581	0.638285	0.544331	0.608581	0.745356	0.693889	0.693889	0.57735	0.608581
PNBYT8	0.638285	0.720082	0.666667	0.57735	0.666667	0.608581	0	0.471405	0.638285	0.720082	0.471405	0.638285	0.57735	0.638285	0.693889	0.666667
PNBYT10	0.57735	0.608581	0.666667	0.638285	0.720082	0.608581	0.471405	0	0.57735	0.720082	0.3849	0.793492	0.638285	0.430331	0.693889	0.608581
PNBYT11	0.544331	0.638285	0.638285	0.7698	0.745356	0.638285	0.638285	0.57735	0	0.638285	0.57735	0.7698	0.720082	0.666667	0.7698	0.57735
PNBYT15	0.745356	0.608581	0.720082	0.881917	0.860663	0.544331	0.720082	0.720082	0.638285	0	0.720082	0.57735	0.745356	0.693889	0.745356	0.544331
PNBYT18	0.638285	0.608581	0.666667	0.693889	0.720082	0.608581	0.471405	0.3849	0.57735	0.720082	0	0.745356	0.638285	0.57735	0.638285	0.608581
PNBYT22	0.816497	0.638285	0.745356	0.720082	0.638285	0.745356	0.638285	0.793492	0.7698	0.57735	0.745356	0	0.7698	0.720082	0.666667	0.509175
PNBYT7	0.816497	0.793492	0.793492	0.7698	0.83887	0.693889	0.57735	0.638285	0.720082	0.745356	0.638285	0.7698	0	0.7698	0.720082	0.693889
PNBYT27	0.666667	0.509175	0.693889	0.666667	0.638285	0.693889	0.638285	0.430331	0.666667	0.693889	0.57735	0.720082	0.7698	0	0.7698	0.693889
Giza130	0.666667	0.793492	0.693889	0.608581	0.638285	0.57735	0.693889	0.693889	0.7698	0.745356	0.638285	0.666667	0.720082	0.7698	0	0.638285
PNBYT1	0.693889	0.608581	0.720082	0.793492	0.816497	0.608581	0.666667	0.608581	0.57735	0.544331	0.608581	0.509175	0.693889	0.693889	0.638285	0
Comment: I might suggest you remove the information above the diagonal yellow line since it is an exact copy of the information below the line.

## Sheet: S Table S4
Table S4. Expression analysis of HORVU6Hr1G010050 gene model under different fungal disease.
Gene	Species	Experiment accession	Comparison	log_2 fold change	Adjusted p-value	Reference	Experiment name
HORVU6Hr1G010050	hordeum vulgare	E-GEOD-64228	'transgenic line BG9' vs 'wild type' at '6 week'	1.8	3.56462e-06	https://www.ebi.ac.uk/gxa/home	Expression data of leaves from transgenic barley expressing wheat Lr34 gene
HORVU6Hr1G010050	hordeum vulgare	E-TABM-142	'wild type; powdery mildew' at '24 hour' vs 'wild type; none' at '24 hour'	1.4	1.02422e-05		Transcription profiling of wild type and loss-of-function mutants of Mla1 and Mla6 powdery mildew resistant allele barley plants
HORVU6Hr1G010050	hordeum vulgare	E-TABM-142	'wild type; powdery mildew' at '16 hour' vs 'wild type; none' at '16 hour'	1.4	0.000495888		Transcription profiling of wild type and loss-of-function mutants of Mla1 and Mla6 powdery mildew resistant allele barley plants
HORVU6Hr1G010050	hordeum vulgare	E-TABM-142	'wild type; powdery mildew' at '32 hour' vs 'wild type; none' at '32 hour'	1.1	2.23993e-05		Transcription profiling of wild type and loss-of-function mutants of Mla1 and Mla6 powdery mildew resistant allele barley plants
HORVU6Hr1G010050	hordeum vulgare	E-TABM-82	'M66; powdery mildew' at '20 hour' vs 'M66; control' at '20 hour'	1.1	0.00101527		Transcription profiling of wild type and mutants of Sultan V barley plants
